# Supplementary material for: The α-Ketoglutarate Dehydrogenase Complex as a Hub of Plasticity in Neurodegeneration and Regeneration
Source: Int J Mol Sci. 2022 Oct 17;23(20):12403. doi: 10.3390/ijms232012403 (PMC9603878; doi:10.3390/ijms232012403)
Supplement: Supplementary file 1 [file ijms-23-12403-s001.zip]

Archive with 1 entries (1 files):
- ijms-1910749-supplementary.pdf
